# Supplementary material for: Multi-center validation of a machine learning model for early detection of monoclonal immunoglobulin-related disorders using routine laboratory data
Source: Front Immunol. 2026 Jun 16;17:1856505. doi: 10.3389/fimmu.2026.1856505 (PMC13314525; doi:10.3389/fimmu.2026.1856505)
Supplement: Supplementary file 1 [file Table1.xlsx]

## Sheet: Sheet1
Table S1 Baseline characteristics
Variables		Total (n=5018)	IFE negtive (n=2980)	IFE positive (n=2038)	Value	P
Sex	Male	2775(55.301%)	1527(51.242%)	1248(61.237%)	48.912	<0.001
	Female	2243(44.699%)	1453(48.758%)	790(38.763%)
Age, years		57.000[47.000,66.000]	54.000[42.000,64.000]	61.000[53.000,68.000]	-18.028	<0.001
urine Erythrocyte (uERY)	-	3036(60.502%)	1721(57.752%)	1315(64.524%)	59.012	<0.001
	±	659(13.133%)	375(12.584%)	284(13.935%)
	1+	512(10.203%)	309(10.369%)	203(9.961%)
	2+	403(8.031%)	281(9.430%)	122(5.986%)
	3+	393(7.832%)	280(9.396%)	113(5.545%)
	4+	15(0.299%)	14(0.470%)	1(0.049%)
urine Leukocyte (uLEU)	-	4129(82.284%)	2400(80.537%)	1729(84.838%)	25.586	<0.001
	±	368(7.334%)	222(7.450%)	146(7.164%)
	1+	233(4.643%)	159(5.336%)	74(3.631%)
	2+	143(2.850%)	91(3.054%)	52(2.552%)
	3+	138(2.750%)	102(3.423%)	36(1.766%)
	4+	7(0.139%)	6(0.201%)	1(0.049%)
urine Glucose (uGlu)	-	4400(87.684%)	2560(85.906%)	1840(90.285%)	24.775	<0.001
	±	163(3.248%)	106(3.557%)	57(2.797%)
	1+	146(2.910%)	106(3.557%)	40(1.963%)
	2+	103(2.053%)	68(2.282%)	35(1.717%)
	3+	109(2.172%)	78(2.617%)	31(1.521%)
	4+	97(1.933%)	62(2.081%)	35(1.717%)
urine Bilirubin (uBIL)	-	4941(98.466%)	2926(98.188%)	2015(98.871%)	5.487	0.139
	1+	55(1.096%)	36(1.208%)	19(0.932%)
	2+	11(0.219%)	9(0.302%)	2(0.098%)
	3+	11(0.219%)	9(0.302%)	2(0.098%)
urine Protein (uPRO)	-	1293(25.767%)	979(32.852%)	314(15.407%)	347.203	<0.001
	±	1664(33.161%)	720(24.161%)	944(46.320%)
	1+	602(11.997%)	340(11.409%)	262(12.856%)
	2+	583(11.618%)	368(12.349%)	215(10.550%)
	3+	512(10.203%)	353(11.846%)	159(7.802%)
	4+	364(7.254%)	220(7.383%)	144(7.066%)
urine Nitrite (uNIT)	-	4903(97.708%)	2907(97.550%)	1996(97.939%)	1.235	0.539
	1+	98(1.953%)	61(2.047%)	37(1.816%)
	2+	17(0.339%)	12(0.403%)	5(0.245%)
urine Ketone Bodies (uKET)	-	4916(97.967%)	2901(97.349%)	2015(98.871%)	12.85	<0.001
	±	26(0.518%)	21(0.705%)	5(0.245%)
	1+	46(0.917%)	35(1.174%)	11(0.540%)
	2+	24(0.478%)	17(0.570%)	7(0.343%)
	3+	6(0.120%)	6(0.201%)	0(0.000%)
urobilinogen (UBG)	-	265(5.281%)	214(7.181%)	51(2.502%)	28.76	<0.001
	±	4523(90.136%)	2615(87.752%)	1908(93.621%)
	1+	174(3.468%)	109(3.658%)	65(3.189%)
	2+	41(0.817%)	32(1.074%)	9(0.442%)
	3+	10(0.199%)	6(0.201%)	4(0.196%)
	4+	5(0.100%)	4(0.134%)	1(0.049%)
urinary Red Blood Cell Count (uRBC), /µL		8.080[5.400,20.800]	8.486[4.800,28.000]	7.293[6.362,13.000]	7.056	<0.001
urinary White Blood Cell Count (uWBC), /µL		10.500[4.900,21.400]	9.200[4.300,26.500]	11.501[6.300,14.800]	-3.079	0.002
urinary Epithelial Cell Count (uEC), /µL		9.100[3.200,12.700]	7.700[2.700,13.300]	9.368[4.300,11.754]	-3.021	0.002
urinary Cast Count (uCAST), /µL		0.550[0.270,1.720]	0.480[0.130,1.200]	0.980[0.500,2.363]	-18.604	<0.001
urinary Bacteria Count (uBACT), /µL		87.786[13.700,158.700]	61.800[10.900,185.724]	143.700[20.300,147.427]	-6.855	<0.001
urinary Specific Gravity (uSG)		1.015[1.012,1.020]	1.016[1.012,1.020]	1.015[1.014,1.019]	-0.419	0.675
urinary PH (uPH )		6.000[5.500,6.500]	6.000[5.500,6.500]	5.870[5.870,6.030]	9.515	<0.001
White Blood Cell Count (WBC), ×10E9/L		6.061[4.560,7.940]	6.190[4.740,8.430]	5.800[4.370,7.220]	8.878	<0.001
Neutrophil Ratio, %		0.656[0.560,0.729]	0.665[0.582,0.753]	0.628[0.533,0.691]	13.156	<0.001
Lymphocyte Ratio, %		0.246[0.174,0.324]	0.235[0.154,0.305]	0.263[0.208,0.351]	-13.608	<0.001
Monocyte Ratio, %		0.071[0.057,0.089]	0.071[0.055,0.087]	0.072[0.060,0.093]	-6.939	<0.001
Eosinophil Ratio, %		0.012[0.005,0.024]	0.012[0.005,0.025]	0.012[0.006,0.023]	-0.194	0.846
Basophil Ratio, %		0.004[0.002,0.006]	0.003[0.002,0.006]	0.004[0.003,0.006]	-3.874	<0.001
Neutrophil Count, ×10E9/L		3.950[2.660,5.370]	4.034[2.860,5.900]	3.500[2.410,4.610]	11.794	<0.001
Lymphocyte Count, ×10E9/L		1.460[1.010,1.900]	1.410[0.950,1.860]	1.491[1.090,1.970]	-5.869	<0.001
Monocyte Count, ×10E9/L		0.431[0.310,0.580]	0.431[0.310,0.590]	0.431[0.310,0.570]	1.362	0.173
Eosinophil Count, ×10E9/L		0.075[0.030,0.140]	0.075[0.030,0.160]	0.070[0.030,0.120]	2.591	0.009
Basophil Count, ×10E9/L		0.020[0.010,0.040]	0.020[0.010,0.040]	0.020[0.010,0.040]	0.971	0.324
Hemoglobin (HGB), g/L		114.200[95.000,133.000]	117.000[96.000,136.000]	112.000[93.000,127.000]	6.793	<0.001
Red Blood Cell Count (RBC), ×10E9/L		3.794[3.180,4.400]	3.940[3.400,4.520]	3.690[2.860,4.180]	13.273	<0.001
Mean Corpuscular Volume (MCV), fL		93.245[89.200,96.900]	92.000[88.100,95.300]	94.700[91.400,99.400]	-18.722	<0.001
Mean Corpuscular Hemoglobin (MCH), pg		30.371[29.000,31.700]	30.200[28.700,31.400]	30.800[29.800,32.400]	-14.876	<0.001
Mean corpuscular hemoglobin concentration (MCHC), g/L		326.000[317.000,333.000]	326.000[318.000,334.000]	325.420[316.000,332.000]	3.557	<0.001
Hematocrit (HCT)		0.353[0.295,0.405]	0.357[0.310,0.413]	0.348[0.280,0.391]	8.873	<0.001
Red Cell Distribution Width Coefficient of Variation (RDWCV)		0.139[0.130,0.154]	0.139[0.129,0.151]	0.140[0.132,0.158]	-7.711	<0.001
Red Cell Distribution Width Standard Deviation (RDWSD), fL		47.176[43.400,52.000]	46.200[42.500,50.100]	48.300[45.000,54.900]	-15.963	<0.001
Platelet count (PLT), ×10E9/L		194.000[139.000,251.000]	198.000[137.000,263.000]	190.000[141.000,233.000]	4.027	<0.001
Platelet Distribution Width (PDW), fL		11.800[10.500,14.200]	12.054[10.700,14.500]	11.699[10.000,13.600]	8.748	<0.001
Mean Platelet Volume (MPV), fL		10.492[9.800,11.300]	10.500[9.900,11.500]	10.400[9.600,11.100]	6.59	<0.001
Platelet-Larger Cell Ratio (P-LCR), %		0.286[0.226,0.352]	0.286[0.234,0.363]	0.279[0.216,0.333]	6.794	<0.001
Prothrombin Time (PT), s		10.700[10.200,11.500]	10.900[10.000,11.900]	10.400[10.356,11.102]	8.562	<0.001
International Normalized Ratio (INR)		0.990[0.950,1.030]	0.985[0.940,1.030]	0.997[0.980,1.030]	-10.859	<0.001
Antithrombin (AT), %		93.650[87.300,101.800]	94.601[86.700,104.000]	93.650[88.300,97.000]	4.944	<0.001
D-Dimer (DDi), mg/L		1.013[0.510,1.420]	0.927[0.400,1.700]	1.066[0.705,1.119]	-4.744	<0.001
Activated Partial Thromboplastin Time (APTT), s		29.200[26.100,35.500]	28.000[24.300,32.700]	31.000[28.094,36.368]	-19.372	<0.001
Thrombin Time (TT), s		18.234[17.300,19.175]	18.000[16.800,19.300]	18.584[17.808,19.175]	-11.885	<0.001
Fibrinogen (FIB), g/L		3.986[2.980,4.444]	3.870[2.810,4.560]	3.986[3.250,4.266]	-0.963	0.335
Fibrinogen Degradation Products (FDP), μg/mL		3.536[2.210,4.840]	3.385[1.990,5.520]	3.536[2.850,3.993]	-1.928	0.054
Potassium (K), mmol/L		4.050[3.780,4.360]	4.031[3.730,4.330]	4.080[3.840,4.390]	-4.799	<0.001
Sodium (Na), mmol/L		140.984[138.400,142.900]	140.900[138.300,143.100]	141.001[138.400,142.800]	0.262	0.793
Chloride (Cl), mmol/L		104.633[102.100,106.900]	104.600[101.900,107.000]	104.700[102.300,106.700]	-0.871	0.383
Carbon Dioxide (CO2), mmol/L		24.200[21.600,25.900]	24.000[21.400,25.700]	24.391[22.000,26.100]	-4.437	<0.001
Total Calcium (Ca), mmol/L		2.160[2.040,2.270]	2.150[2.020,2.252]	2.190[2.060,2.300]	-8.966	<0.001
Alkaline Phosphatase (ALP), IU/L		83.000[64.000,103.000]	81.700[62.000,103.000]	85.000[68.000,103.000]	-3.985	<0.001
Gamma-Glutamyl Transferase (GGT), IU/L		24.000[17.000,43.000]	24.530[17.000,46.000]	23.000[16.000,38.000]	3.842	<0.001
Total Protein, g/L		68.900[60.100,76.200]	66.600[58.400,74.100]	71.500[63.800,80.600]	-14.442	<0.001
Albumin (ALB), g/L		36.000[30.500,40.800]	36.464[30.900,40.800]	35.400[29.900,40.800]	2.844	0.004
Globulin (GLB), g/L		30.000[25.100,37.500]	28.800[24.600,35.000]	32.300[26.600,42.500]	-12.484	<0.001
Albumin/Globulin (A/G)		1.100[0.837,1.500]	1.200[0.900,1.500]	1.000[0.700,1.400]	12.557	<0.001
Alanine Aminotransferase (ALT), IU/L		20.000[13.000,31.000]	20.000[13.000,32.000]	20.000[14.000,29.650]	0.584	0.559
Aspartate Aminotransferase (AST), IU/L		23.000[17.000,32.000]	23.000[17.000,33.000]	24.000[17.000,31.950]	-1.007	0.314
AST/ALT		1.210[0.900,1.560]	1.200[0.900,1.503]	1.270[1.000,1.580]	-5.508	<0.001
Total Bilirubin (TBIL), μmol/L		10.509[7.600,14.600]	10.617[7.800,15.200]	10.499[7.300,13.500]	5.284	<0.001
Direct Bilirubin (DDIL), μmol/L		3.637[2.500,6.000]	3.700[2.600,6.900]	3.628[2.500,5.200]	5.722	<0.001
Indirect Bilirubin (IDIL), μmol/L		6.700[4.400,8.500]	6.700[4.400,8.800]	6.700[4.400,8.200]	1.517	0.129
Glucose, mmol/L		5.210[4.700,5.810]	5.130[4.550,5.820]	5.301[4.873,5.800]	-6.876	<0.001
Uric Acid (UA), μmol/L		347.860[275.000,422.000]	336.010[257.000,410.000]	363.250[299.000,437.000]	-9.801	<0.001
Creatinine (CRE), μmol/L		80.670[61.000,122.000]	79.070[59.000,124.000]	82.090[65.000,120.000]	-3.983	<0.001
Urea, mmol/L		6.237[4.920,9.660]	6.200[4.770,9.970]	6.280[5.230,9.420]	-2.42	0.016
Cystatin C (CysC), mg/L		1.280[1.000,1.850]	1.230[0.980,1.820]	1.341[1.050,1.880]	-4.93	<0.001
