# Supplementary material for: Multi-center validation of a machine learning model for early detection of monoclonal immunoglobulin-related disorders using routine laboratory data
Source: Front Immunol. 2026 Jun 16;17:1856505. doi: 10.3389/fimmu.2026.1856505 (PMC13314525; doi:10.3389/fimmu.2026.1856505)
Supplement: Supplementary file 2 [file Table2.xlsx]

## Sheet: Sheet2
Table S2 Aggregated results of feature selection using five algorithms
	Lasso	RFE	mRMR	ReliefF	Boruta
sex	1	1	1	1	0
age	1	1	1	0	1
uWBC	1	1	0	1	0
uCAST	1	1	0	1	1
uERY	1	0	0	1	0
uLEU	1	0	0	1	0
uBIL	1	0	0	1	0
uSG	1	1	0	1	0
uPRO	1	1	0	1	0
uKET	1	0	0	1	0
UBG	1	0	0	1	0
uPH	1	1	0	1	0
NEUT percentage	1	1	1	0	0
EO percentage	1	0	0	0	0
BASO percentage	1	0	0	0	0
NEUT	1	0	1	0	0
LYMPH	1	1	0	0	0
BASO	1	0	0	0	0
HGB	1	1	1	0	0
MCV	1	1	1	0	1
RDWCV	1	1	0	0	0
PLT	1	1	1	0	0
PDW	1	0	0	0	0
PLCR	1	0	1	0	0
PT	1	1	1	0	1
INR	1	1	0	0	0
AT	1	1	0	0	0
APTT	1	1	1	0	1
TT	1	1	0	0	1
K	1	1	0	0	0
Na	1	0	0	0	0
CO2	1	0	0	0	0
Ca	1	1	1	0	1
ALP	1	1	0	0	0
ALB/GLB	1	1	1	0	1
AST/ALT	1	1	0	0	0
UA	1	1	1	0	0
BU	1	1	0	0	0
ALT	1	0	0	0	0
AST	1	1	0	0	0
GLB	1	1	1	0	1
TBIL	1	0	0	0	0
GLU	1	1	0	0	0
TP	1	1	1	0	1
uRBC	0	1	0	0	0
uEC	0	1	0	1	0
LYMPH percentage	0	1	0	0	0
EO	0	1	0	0	0
DDi	0	1	0	0	0
FIB	0	1	0	0	0
FDP	0	1	0	0	0
CL	0	1	0	0	0
CRE	0	1	0	0	0
ALB	0	1	0	0	0
uNIT	0	0	0	1	0
uGlu	0	0	0	1	0
uBACT	0	0	0	1	0
