# Supplementary material for: Multi-center validation of a machine learning model for early detection of monoclonal immunoglobulin-related disorders using routine laboratory data
Source: Front Immunol. 2026 Jun 16;17:1856505. doi: 10.3389/fimmu.2026.1856505 (PMC13314525; doi:10.3389/fimmu.2026.1856505)
Supplement: Supplementary file 3 [file Table3.xlsx]

## Sheet: Sheet1
Table S3 Departmental distribution of IFE-positive cases
Department	Number of Cases (Total=2708)
Hematology	1294 (47.78%)
Nephrology	644 (23.78%)
Emergency	134 (4.95%)
Immunology	95 (3.51%)
Cardiology	71 (2.62%)
Neurology	60 (2.22%)
Gastroenterology	59 (2.18%)
Orthopedics	48 (1.77%)
Oncology	39 (1.44%)
Dermatology	34 (1.26%)
Trauma	29 (1.07%)
Others	201 (7.42%)
